# Supplementary material for: Development and Preclinical Characterization of [18F]H3-2406 and [18F]H3-2407 for Positron Emission Tomography Imaging of the Histamine Subtype‑3 Receptor
Source: J Med Chem. 2025 Jul 16;68(15):15372–85. doi: 10.1021/acs.jmedchem.4c02924 (PMC12362585; doi:10.1021/acs.jmedchem.4c02924)
Supplement: Supplementary file 2 [file jm4c02924_si_002.csv]

Compound	SMILES	H3R Ki (nM)	H3R IC50 (nM)
1	FC1=CC=C([C@@H]2[C@@H](C(N3CCN(C4CC4)CC3)=O)C2)C=C1	71.3	134
2	FC1=CC=C([C@@H]2[C@@H](C(N3CCN(C4CCC4)CC3)=O)C2)C=C1	2.46	4.8
3	O=C(N1CCN(C2CCCC2)CC1)[C@@H](C3)[C@H]3C4=CC=C(F)C=C4	2.87	5.6
4	O=C(N1CCN(C2CCCCC2)CC1)[C@@H](C3)[C@H]3C4=CC=C(F)C=C4	3.15	6.15
5	O=C(N1CCN(C2CCCCCC2)CC1)[C@@H](C3)[C@H]3C4=CC=C(F)C=C4	> 1000	> 1000
6	O=C(N1CC2(CN(C3CCC3)C2)C1)[C@@H](C4)[C@H]4C5=CC=C(F)C=C5	> 1000	> 1000
7	FC1=CC=C([C@@H]2[C@@H](C(N3C[C@H]4N(C5CCC5)C[C@@H]3C4)=O)C2)C=C1	> 1000	> 1000
8	FC1=CC=C([C@@H]2[C@@H](C(N3C[C@](CN(C4CCC4)C5)([H])[C@]5([H])C3)=O)C2)C=C1	> 1000	> 1000
9	O=C(N1CCN(C2CCC2)CC1)[C@@H](C3)[C@H]3C4=CC=C(C(N5CC(F)C5)=O)C=C4	98.3	198
